# Supplementary material for: Gene Expression Profiling of Markers of Inflammation, Angiogenesis, Coagulation and Fibrinolysis in Patients with Coronary Artery Disease with Very High Lipoprotein(a) Levels Treated with PCSK9 Inhibitors
Source: J Cardiovasc Dev Dis. 2022 Jul 1;9(7):211. doi: 10.3390/jcdd9070211 (PMC9324258; doi:10.3390/jcdd9070211)
Supplement: Supplementary file 1 [file jcdd-09-00211-s001.zip]

Archive with 1 entries (1 files):
- jcdd-1771143-supplementary.pdf
